# Supplementary material for: [68Ga]Ga-DOTAGA-Glu(FAPi)2 Shows Enhanced Tumor Uptake and Theranostic Potential in Preclinical PET Imaging
Source: Diagnostics (Basel). 2024 Sep 13;14(18):2024. doi: 10.3390/diagnostics14182024 (PMC11431137; doi:10.3390/diagnostics14182024)
Supplement: Supplementary file 1 [file diagnostics-14-02024-s001.zip]

Archive with 1 entries (1 files):
- diagnostics-3159820-supplementary.pdf
